# Supplementary material for: Transglutaminase 2 regulates terminal erythroid differentiation via cross-linking activity
Source: Front Cell Dev Biol. 2023 Apr 24;11:1183176. doi: 10.3389/fcell.2023.1183176 (PMC10164954; doi:10.3389/fcell.2023.1183176)
Supplement: Supplementary file 1 [file Table1.XLS]

## Sheet: Sheet1
Supplementary Table S1. Real Time PCR primers
Genes	Primer sequences
	Forward (5’-3’）	Reverse (5’-3’）
Tgm2	CGCAACAGGGCTTCATCTAC	CCCGACTACGGTTCTTCAGGA
Hbb	CCAGCCTCAGTGAGCTCCACT	GGCCCAGCACAATCACGAT
Ccne1	GAAAAGCGAGGATAGCAGTCAG	CCCAATTCAAGACGGGAAGTG
Ccnd2	TCCCGCAGTGTTCCTATTTC	CCAAGAAACGGTCCAGGTAA
Cdkn1a	CAGATCCACAGCGATATCCA	AGACAACGGCACACTTTGCT
Gadd45a	AGACCGAAAGGATGGACACG	GTACACGCCGACCGTAATG
Gata1	CTTGGGATCACCCTGAACTC	AGGGCAGAATCCACAAACTG
Gata2	CCTCCAGCTTCACCCCTAAG	ACAGGCATTGCACAGGTAGT
Klf1	GCGGGAAGAGCTACACCAAG	GAGCGAACCTCCAGTCACAG
E2f4	AGATCGCTGACAAGCTGATTG	CAAGGAGGGTATCTCCAGCA
E2f8	ACCCTGCTGTGAATAACGACA	CTCTTCCCCGACACTCTTCAG
GAPDH	AGGTTGTCTCCTGCGACTTCA	CCAGGAAATGAGCTTGACAAA
