# Supplementary material for: Transglutaminase 2 regulates terminal erythroid differentiation via cross-linking activity
Source: Front Cell Dev Biol. 2023 Apr 24;11:1183176. doi: 10.3389/fcell.2023.1183176 (PMC10164954; doi:10.3389/fcell.2023.1183176)
Supplement: Supplementary file 2 [file Table2.XLS]

## Sheet: top 20
Supplementary Table S2. Top 20 upstream regulators of terminal erythroid differentiation predicted between ortho and pro from mouse bone marrow via IPA analysis.
Upstream Regulator	Molecule Type	Activation z-score	p-value of overlap
TGM2	enzyme	6.132	3.79e-10
IFNG	cytokine	5.747	2.77e-16
mir-223	microRNA	4.849	1.03e-20
STAT1	transcription regulator	4.631	3.38e-10
TNF	cytokine	4.442	2.73e-18
TLR9	transmembrane receptor	4.427	3.4e-08
IRF3	transcription regulator	4.412	1.39e-09
TICAM1	other	4.011	3.33e-06
SPI1	transcription regulator	3.986	2.13e-10
UCHL1	peptidase	3.9	7.81e-09
HDAC2	transcription regulator	3.86	1.55e-06
TLR3	transmembrane receptor	3.843	0.000165
SPIB	transcription regulator	3.841	3.28e-10
SMARCA4	transcription regulator	3.823	4.27e-13
MYD88	other	3.675	5.44e-07
TLR7	transmembrane receptor	3.625	0.00245
FOXO1	transcription regulator	3.535	2.99e-07
CD40LG	cytokine	3.529	0.00105
IL5	cytokine	3.508	7.35e-07
IFNAR1	transmembrane receptor	3.486	8.47e-06
