# Supplementary material for: Transglutaminase 2 regulates terminal erythroid differentiation via cross-linking activity
Source: Front Cell Dev Biol. 2023 Apr 24;11:1183176. doi: 10.3389/fcell.2023.1183176 (PMC10164954; doi:10.3389/fcell.2023.1183176)
Supplement: Supplementary file 5 [file Table3.XLS]

## Sheet: Sheet2
Supplementary Table S3. The RNA expression of key erythroid transcriptional factors and cell cycle regulators (related to Fig. 4G and 5C) in mouse bone marrow erythroblasts of different maturation stages
gene	pro_1	pro_2	pro_3	baso_1	baso_2	baso_3	poly_1	poly_2	poly_3	ortho_1	ortho_2	ortho_3
Gata1	142.227	122.046	127.244	116.799	132.415	135.293	97.0698	101.416	101.862	27.8506	31.8611	33.1286
Gata2	14.5877	13.4673	10.8908	19.6	23.1678	17.8053	23.3057	39.9094	23.5871	31.6323	28.5537	22.1238
Klf11	22.1209	21.2443	18.6661	23.5838	17.4396	17.1883	27.1399	15.5426	16.848	10.458	5.8676	6.23665
E2f4	258.684	240.375	239.632	221.357	236.311	245.731	189.002	196.783	192.247	66.166	80.7005	74.1281
E2f8	86.3364	109.737	92.3997	112.891	103.58	128.044	136.857	124.315	131.912	39.7994	37.2653	38.8919
Ccnd2	6.15941	4.79957	5.60851	5.98306	8.65884	5.07302	6.82104	7.70655	6.99372	8.19257	9.06384	8.3215
Ccne1	138.137	129.882	125.791	56.4217	69.4968	73.7649	56.4147	52.4473	61.0839	14.4826	15.4843	16.2568
Cdkn1a	4.9228	6.64585	6.95977	11.6082	7.82073	5.60968	13.4986	9.91485	5.4667	15.2676	10.8276	7.33183
Gadd45a	81.248	76.4047	66.6941	105.151	129.464	111.603	121.592	97.9418	84.3133	275.559	242.828	245.776
